# Supplementary material for: CCDB: A database for exploring inter-chemical correlations in metabolomics and exposomics datasets
Source: Environ Int. Author manuscript; Available in PMC 2022 Jun 14. (PMC9195052; doi:10.1016/j.envint.2022.107240)
Supplement: 1 [file NIHMS1811040-supplement-1.xlsx]

## Sheet: Sheet1
Variable ID	Description
1-(3-Pyridyl)-1-butanol-4-carboxylic acid, urine (ng/mL)	URXHPBT
1,2,3,4,6,7,8,9-Octachlorodibenzofuran (ocdf) (fg/g)	LBXF10
1,2,3,4,6,7,8,9-Octachlorodibenzo-p-dioxin (ocdd) (fg/g)	LBXD07
1,2,3,4,6,7,8-Heptachlorodibenzofuran (hpcdf) (fg/g)	LBXF08
1,2,3,4,6,7,8-Heptachlororodibenzo-p-dioxin (hpcdd) (fg/g)	LBXD05
1,2,3,4,7,8,9-Heptachlorodibenzofuran (hpcdf) (fg/g)	LBXF09
1,2,3,4,7,8-Hexachlorodibenzofuran (hcxdf) (fg/g)	LBCF04
1,2,3,4,7,8-Hexachlorodibenzofuran (hxcdf) (fg/g)	LBXF04
1,2,3,4,7,8-Hexachlorodibenzo-p-dioxin (hxcdd)(fg/g)	LBXD02
1,2,3,6,7,8-Hexachlorodibenzofuran (hxcdf) (fg/g)	LBXF05
1,2,3,6,7,8-Hexachlorodibenzo-p-dioxin (hxcdd)(fg/g)	LBXD03
1,2,3,7,8,9-Hexachlorodibenzofuran (hxcdf) (fg/g)	LBXF06
1,2,3,7,8,9-Hexachlorodibenzo-p-dioxin (hxcdd) (fg/g)	LBXD04
1,2,3,7,8-Pentachlorodibenzofuran (pncdf) (fg/g)	LBXF02
1,2,3,7,8-Pentachlorodibenzo-p-dioxin (pncdd) (fg/g)	LBXD01
1,3,7-trimethyluric acid (umol/L)	URXMU7
1,3,7-trimethylxanthine (caffeine)(umol/L)	URXMX7
1,3-dimethyluric acid (umol/L)	URXMU4
1,3-dimethylxanthine(theophylline)umol/L	URXMX4
1,4-dichlorobenzene (ug/cubic meter)	LBXZDB
1,5-Diaminonaphthalene (5NDA) (ng/mL)	URX5NDA
1,7-dimethyluric acid (umol/L)	URXMU5
1,7-dimethylxanthine(paraxanthine)(umol/L)	URXMX5
1-Aminonaphthalene, urine (pg/mL)	URX1NP
1-Hydroxynaphthalene (ng/L)	URXP01
1-hydroxyphenanthrene (ng/L)	URXP06
1-hydroxypyrene (ng/L)	URXP10
1-Methyl-3-amino-5H-pyrido[4,3-b]indole (Trp-P-2) (pg/mL)	URXTRP2
1-methyluric acid (umol/L)	URXMU1
1-methylxanthine (umol/L)	URXMX1
2-(diethylamino)-6-methylpyrimidin-4-ol/one	URXDPY
2(N-ethyl-perfluor sulfon)ac.acid(ng/mL)	SSEPAH
2(N-methyl-perfluor sulfon)acid (ng/mL)	SSMPAH
2-(N-methylperfluoroctanesulfonamido)acetic acid (Me-PFOSA-AcOH) (ng/mL)	LBXMPAH
2,2',3,4,4',5',6-Heptabromodiphenyl ether (pg/g)	LBXBR9
2,2',3,4,4',5',6-heptabromodiphyl ethr(pg/g)	LBCBR9
2,2',3,4,4'-Pentabromodiphenyl ether (pg/g)	LBXBR4
2,2',3,4,4'-pentbromodiphenyl ether(pg/g)	LBCBR4
2,2',4,4',5,5'-Hexabromobiphenyl (pg/g)	LBXBB1
2,2',4,4',5,5'-hexabromodiphenyl ether (pg/g)	LBXBR7
2,2',4,4',5,5'-Hxbromodiphnyl ether (pg/g)	LBCBR7
2,2',4,4',5,6'-Hexabromodiphenyl ether (pg/g)	LBXBR8
2,2',4,4',5,6'-hexabromodiphyl ether(pg/g)	LBCBR8
2,2',4,4',5-pentabromodiphnyl ether(pg/g)	LBCBR5
2,2',4,4',6-pentabromodiphenyl ether (pg/g)	LBXBR6
2,2',4,4',6-pentabromodiphyl ether(pg/g)	LBCBR6
2,2',4,4'-Tetrabromodiphenyl ether (pg/g)	LBXBR3
2,2',4,4'-tetrmdiphnyl ether lpd adj(ng/g)	LBCBR3LA
2,2',4-Tribromodiphenyl ether (pg/g)	LBXBR1
2,2’,4,4’,5-pentabromodiphenyl ether (pg/g)	LBXBR5
2,3',4,4'-Tetrabromodiphenyl ether (pg/g)	LBXBR66
2,3',4,4'-Tetrabromodiphenyl ether(pg/g)	LBCBR66
2,3,4,5-tetrabromobenzoic acid (ug/L)	SSTBBA
2,3,4,6,7,8-Hexchlorodibenzofuran (hxcdf) (fg/g)	LBXF07
2,3,4,7,8-Pentachlorodibenzofuran (pncdf) (fg/g)	LBXF03
2,3,7,8,-Tetrachlorodibenzofuran (tcdf) (fg/g)	LBXF01
2,3,7,8-Tetrachlorodibenzofuran (tcdf) (fg/g)	LBCF01
2,3,7,8-Tetrachlorodienzo-p-dioxin (tcdd) (fg/g)	LBXTCD
2,4,4'-Tribromodiphenyl ether (pg/g)	LBXBR2
2,4,5-trichlorophenol (ug/L)	URX1TB
2,4,5-Trichlorophenoxyacetic acid (ug/L)	URX25T
2,4-D (ug/L)	URX24D
2,4-Diaminotoluene (4TDA) (ng/mL)	URX4TDA
2,4-dichlorophenol (ug/L)	URXDCB
2,5-dichlorophenol (ng/mL)	URX14D
2,6-Diaminotoluene (6TDA) (ng/mL)	URX6TDA
2,6-Dimethylaniline, urine (pg/mL)	URXDMN
25-hydroxyvitamin D2 (nmol/L)	LBXVD2MS
25-hydroxyvitamin D3 (nmol/L)	LBXVD3MS
2-Amino-1-methyl-6-phenylimidazo[4,5-b]pyridine (PhlP) (pg/mL)	URXPHIP
2-amino-3-methyl-3H-imidazo[4,5-f]quinolone (IQ) (pg/mL)	URXIQ
2-Amino-3-methyl-9H-pyriodo[2,3-b]indole (MeA-a-C) (pg/mL)	URXMAAC
2-Amino-6-methyldipyrido[1,2-a:3',2'-d]imidazole (Glu-P-1) (pg/mL)	URXGLP1
2-Amino-9H-pyrido[2,3-b]indole (A-a-C) (pg/mL)	URXAAC
2-Aminodipyrido[1,2-a:3',2'-d] imidazole (GLU-P-2) (pg/mL)	URXGLP2
2-Aminonaphthalene, urine (pg/mL)	URX2NP
2-Aminothiazoline-4-carboxylic acid(ng/mL)	URXATC
2-hydroxyfluorene (ng/L)	URXP04
2-Hydroxynaphthalene (ng/L)	URXP02
2-hydroxyphenanthrene (ng/L)	URXP07
2-Hydroxyphenanthrene (ng/L) & 3-Hydroxyphenanthrene (ng/L)	URXP25
2-isopropoxyphenol (ug/L)	URXPPX
2-isopropyl-4-methyl-pyrimidinol (ug/L)	URXOXY
2-Methylhippuric acid (ng/mL)	URX2MH
2-Thioxothiazolidine-4-carboxylic acid(ng/mL)	URXTTC
3-(Ethylcarbamoyl)benzoic acid (ug/L)	SSEMEA
3,3',4,4',5,5'-hexachlorobiphenyl (hxcb) (fg/g)	LBXHXC
3,3',4,4',5-Pentachlorobiphenyl (pncb) (fg/g)	LBXPCB
3,4,4',5-Tetrachlorobiphenyl (tcb) (fg/g)	LBXTC2
3,5,6-trichloropyridinol (ug/L)	URXCPM
3,7-dimethyluric acid (umol/L)	URXMU6
3,7-dimethylxanthine (theobromine)(umol/L)	URXMX6
3-Amino-1,4-dimethyl-5H-pyrido[4,3-b]indole (Trp-P-1) (pg/mL)	URXTRP1
3-chloro-7-hydroxy-4-methyl-2H-chromen-2-one/ol	URXCMH
3-fluoranthene (ng/L)	URXP09
3-Hydroxyfluorene (ng/L)	URXP03
3-hydroxyphenanthrene (ng/L)	URXP05
3-Methylhippuric acid & 4-Methylhippuric acid(ng/mL)	URX34M
3-methyluric acid (umol/L)	URXMU2
3-methylxanthine (umol/L)	URXMX2
3-phenoxybenzoic acid (ug/L)	URXOPM
4,4'-Diaminodiphenylmethane (4MDA) (ng/mL)	URX4MDA
4-Aminobiphenyl, urine (pg/mL)	URX4BP
4-fluoro-3-phenoxy-benzoic acid (ug/L)	URX4FP
4-hydroxyphenanthrene (ng/L)	URXP19
4-pyridoxic acid (nmol/L)	LBX4PA
5,10-Methenyl-tetrahydrofolate (nmol/L)	LBXSF5SI
5-acetylamino-6-amino-3-methyluracil (umol/L)	URXAMU
5-Formyl-tetrahydrofolate (nmol/L)	LBXSF3SI
5-Hydroxyimidacloprid (ug/L)	SSOHIM
5-Methyl-tetrahydrofolate (nmol/L)	LBXSF1SI
7-methyluric acid (umol/L)	URXMU3
7-methylxanthine (umol/L)	URXMX3
9-chlorohexadecafluoro-3-oxanonane-1-sulfonate (ng/mL)	SSCLPF
9-hydroxyfluorene (ng/L)	URXP17
Acephate (ug/L)	URXAPE
Acetamiprid (ug/L)	SSACET
Acrylamide (pmol/g Hb)	LBXACR
a-Cryptoxanthin(umol/L)	LBDACYSI
Aflatoxin B1-lysine result (ng/mL)	SSAFB
Alachlor mercapturate (ug/L)	URXALA
Aldrin (ng/g)	LBXALD
Alpha-carotene (ug/dL)	LBXALC
alpha-Linolenic acid (18:3n-3) (umol/L)	LBXALN
Anabasine, urine (ng/mL)	URXANBT
androstanedione glucuronide (ng/mL)	SS3adlG
Antimony, urine (ug/L)	URXUSB
Apolipoprotein (B) (g/L)	LBDAPBSI
Arachidic acid (20:0) (umol/L)	LBXAR1
Arachidonic acid (20:4n-6) (umol/L)	LBXARA
Arachidonic acid (micromol/L)	SSARA_N
a-Tocopherol(ug/dL)	LBXATC
Atrazine mercapturate (ug/L)	URXATZ
Barium, urine (ug/L)	URXUBA
b-Cryptoxanthin (ug/dL)	LBXCRY
Benzaldehyde (ng/mL)	LBXBZAL
Benzene (ug/cubic meter)	LBXZBZ
Beryllium, urine (ug/L)	URXUBE
beta-cryptoxanthin(ug/dL)	LB2CRY
Beta-hexachloro-cyclohexane (ng/g)	LBDBHC
Bicarbonate(mmol/L)	LBXSC3SI
Bilirubin, total (mg/dL)	LBDSTB
Bis(1,3-dichloro-2-propyl) phosphate (ug/L)	SSBDCPP
Bis(1-chloro-2-propyl) phosphate (ug/L)	SSBCPP
Bis(2-chloroethyl) phosphate (ug/L)	SSBCEP
Blood 1,1,1-Trichloroethane (ng/mL)	LBXVTE
Blood 1,1,2,2-Tetrachloroethane (ng/mL)	LBXV4E
Blood 1,2-Dibromo-3-Chloropropane (ng/mL)	LBXV2P
Blood 1,2-Dichlorobenzene (ng/mL)	LBXV1D
Blood 1,2-Dichloroethane (ng/mL)	LBXV2A
Blood 1,3-Dichlorobenzene (ng/mL)	LBXV3B
Blood 1,4-Dichlorobenzene (ng/mL)	LBXVDB
Blood 2,5-Dimethylfuran (ng/mL)	LBX2DF
Blood Benzene (ng/mL)	LBXVBZ
Blood Benzonitrile (ng/mL)	LBXVBZN
Blood Bromodichloromethane (ng/mL)	LBXVBM
Blood Bromoform (ng/mL)	LBXVBF
Blood cadmium (ug/L)	LBXBCD
Blood Carbon Tetrachloride (ng/mL)	LBXVCT
Blood Chlorobenzene (ng/mL)	LBXVCB
Blood Chloroethane (ng/mL)	LBXVEC
Blood Chloroform (ng/mL)	LBXVCF
Blood Cyclohexane (ng/mL)	LBXVC6
Blood Dibromochloromethane (ng/mL)	LBXVCM
Blood Dibromomethane (ng/mL)	LBXVDM
Blood Diethyl Ether (ng/mL)	LBXVDEE
Blood Ethyl Acetate (ng/mL)	LBXVEA
Blood Ethylbenzene (ng/mL)	LBXVEB
Blood Furan (ng/mL)	LBXVFN
Blood Heptane (ng/mL)	LBXV07N
Blood Hexane (ng/mL)	LBXV06
Blood Isobutyronitrile (ng/mL)	LBXVIBN
Blood Isopropylbenzene (ng/mL)	LBXVIPB
Blood lead (ug/dL)	LBXBPB
Blood lead (umol/L)	LBDBPBSI
Blood m-/p-Xylene (ng/mL)	LBXVXY
Blood manganese (nmol/L)	LBDBMNSI
Blood manganese (ug/L)	LBXBMN
Blood mercury, total (ug/L)	LBXTHG
Blood Methyl Isobutyl Ketone (ng/mL)	LBXVMIK
Blood Methylcyclopentane (ng/mL)	LBXVMCP
Blood Methylene Chloride (ng/mL)	LBXVMC
Blood MTBE (pg/mL)	LBXVME
Blood Nitromethane (pg/mL)	LBXNM
Blood Octane (ng/mL)	LBXV08N
Blood o-Xylene (ng/mL)	LBXVOX
Blood selenium (umol/L)	LBDBSESI
Blood selenium(ug/L)	LBXBSE
Blood Styrene (ng/mL)	LBXVST
Blood Tetrachloroethene (ng/mL)	LBXV4C
Blood Tetrahydrofuran (ng/mL)	LBXVTHF
Blood Toluene (ng/mL)	LBXVTO
Blood trans-1,2-Dichloroethene (ng/mL)	LBXV2T
Blood Trichloroethene (ng/mL)	LBXVTC
Blood urea nitrogen (mg/dL)	LBXSBU
Blood Urea Nitrogen (mmol/L)	LBDSBUSI
Branch isomers-perfluorooctanoate (ng/mL)	SSBPFOA
Branch perfluorooctanoic acid isomers (Sb-PFOA) (ng/mL)	LBXBFOA
Butyl paraben (ng/mL)	URXBUP
Butyraldehyde (ng/mL)	LBX4AL
Cadmium (umol/L)	LB2BCDSI
Cadmium, urine (ng/mL)	URDUCD
Capric acid (C10:0) (umol/L)	LBXCAP
Carbofuranphenol (ug/L)	URXCBF
Cesium, urine (ng/mL)	URXUCS
Chloride (mmol/L)	LBXSCLSI
Cholesterol (mg/dL)	LBXSCH
Chromium (nmol/L)	LBDBCRSI
Chromium, Urine (ug/L)	URXUCM
cis- Lutein/Zeaxanthin(ug/dL)	LBXCLZ
cis-Beta carotene (ug/dL)	LBXCBC
cis-beta-carotene(ug/dL)	LB2CBC
cis-Lycopene(ug/dL)	LBXCLC
cis-Vaccenic acid (18:1n-7) (umol/L)	LBXVC1
Clothianidin (ug/L)	SSCLOT
Cobalt (nmol/L)	LBDBCOSI
Cobalt, urine (ug/L)	URXUCO
Cotinine (ng/mL)	LB2COT
Cotinine-n-oxide, urine (ng/mL)	URXCOXT
Creatinine (mg/dL)	LBDSCR
Creatinine, urine (mg/dL)	URXUCR
Crotonaldehyde (ng/mL)	LBXCRAL
Cyclohexane-1,2-dicarboxylic acid-mono(carboxyoctyl) ester phthalate (ng/mL)	URXMCOH
Cystatin C (mg/L)	SSCYPC
Daidzein (ng/mL)	URXDAZ
Decanaldehyde (ng/mL)	LBX10AL
DEET (ug/L)	URXDEE
DEET acid (ug/L)	URXDEA
Desethyl atrazine result (ug/L)	URXDTZ
Desethyl hydroxy DEET (ug/L)	URXDHD
Diaminochloroatrazine result (ug/L)	URXDCZ
Dibenzyl phosphate (ug/L)	SSDBZP
Dibutyl phosphate (ug/L)	SSDBUP
Di-cresyl phosphates (ug/L)	SSDCP
Dieldrin (ng/g)	LBXDIE
Diethyldithiophosphate (ug/L)	URXOP6
Diethylphosphate (ng/mL)	URXOP2
Diethylthiophosphate (ug/L)	URXOP4
Dimethoate (ug/L)	URXMTO
Dimethyldithiophosphate (ug/L)	URXOP5
Dimethylphosphate (ng/mL)	URXOP1
Dimethylthiophosphate (ug/L)	URXOP3
Di-p-cresyl phosphate (ug/L)	SSDPCP
Diphenyl phosphate (ug/L)	SSDPHP
Docosahexaenoic acid (22:6n-3) (umol/L)	LBXDHA
Docosahexaenoic acid (micromol/L)	SSDHA_N
Docosanoic acid (22:0) (umol/L)	LBXDA1
Docosanoic acid (micromol/L)	SSDA1_N
Docosapentaenoic acid (22:5n-3) (umol/L)	LBXDP3
Docosapentaenoic acid (22:5n-6) (umol/L)	LBXDP6
Docosapentaenoic-3 acid (micromol/L)	SSDP3_N
Docosapentaenoic-6 acid (micromol/L)	SSDP6_N
Docosatetraenoic acid (22:4n-6) (umol/L)	LBXDTA
Docosatetraenoic acid (micromol/L)	SSDTA_N
Docosenoic acid (micromol/L)	SSDE1_N
d-Tocopherol(ug/dL)	LBXDTC
d-Tocopherol(umol/L)	LBDDTCSI
Eicosadienoic acid (20:2n-6) (umol/L)	LBXED1
Eicosadienoic acid (micromol/L)	SSED1_N
Eicosapentaenoic acid (20:5n-3) (umol/L)	LBXEPA
Eicosapentaenoic acid (micromol/L)	SSEPA_N
Eicosatrienoic acid (C20:3n-9) (umol/L)	LBXET1
Eicosenoic acid (20:1n-9) (umol/L)	LBXEN1
Eicosenoic acid (micromol/L)	SSEN1_N
Endrin (ng/g)	LBXEND
Enterodiol (ng/mL)	URXETD
Enterolactone (ng/mL)	URXETL
epi-25-hydroxyvitamin D3 (nmol/L)	LBXVE3MS
Equol (ng/mL)	URXEQU
Estradiol (pg/mL)	SSSE2
Ethametsulfuron methyl (ug/L)	URXEMM
Ethyl paraben (ng/mL)	URXEPB
Ethylene Oxide (pmol/g Hb)	LBXEOA
Ethylenethio urea (ug/L)	URXETU
Fasting Glucose (mg/dL)	LBXGLU
Ferritin (ng/mL)	LB2FER
Folate (ng/mL RBC)	LB2RBF
Folate, serum (ng/mL)	LB2FOL
Formaldehyde (nmol/g HB)	LBXFOR
Gamma-hexachlorocyclohexane (ng/g)	LBCGHC
Gamma-hexachloro-cyclohexane (ng/g)	LBXGHC
gamma-Linolenic acid (18:3n-6) (umol/L)	LBXGLA
gamma-Linolenic acid (micromol/L)	SSGLA_N
gamma-tocopherol(ug/dL)	LB2GTC
Genistein (ng/mL)	URXGNS
GenX(HFPO-DA propanoateammonium salt of heptafluoropropoxy)-propanoate)(ng/mL)	SSGENX
Glucose (mg/dL)	LBXSGL
Glycidamide (pmoL/G Hb)	LBXGLY
g-Tocopherol (ug/dL)	LBXGTC
Harman (pg/mL)	URXHM
Heptachlor Epoxide (ng/g)	LBXHPE
Heptanaldehyde (ng/mL)	LBX7AL
Hexachlorobenzene (ng/g)	LBXHCB
Hexanaldehyde (ng/mL)	LBX6AL
Homocysteine (umol/L)	LB2HCY
homo-gamma-Linolenic acid (20:3n-6) (umol/L)	LBXHGL
Hydroxycotinine, Serum (ng/mL)	LBXHCT
Imidacloprid (ug/L)	SSIMID
Inhibin B (pg/ml)	SSINHBIN
Inorganic mercury, blood (ug/L)	LBXIHG
Iodine, urine (ug/L)	URXUIO
Iron (umol/L)	LBDSIRSI
Iron frozen, Serum (ug/dL)	LBXIRN
Isopentanaldehyde (ng/mL)	LBXI5AL
Lauric acid (C12:0) (umol/L)	LBXLAR
Lead, urine (ug/L)	URXUPB
Lignoceric acid (24:0) (umol/L)	LBXLG1
Linear perfluorooctane sulfonate (ug/L)	SSNPFOS
Linear perfluorooctanoate (ng/mL)	SSNPFOA
Linoleic acid (18:2n-6) (umol/L)	LBXLNA
Lutein and zeaxanthin (ug/dL)	LBXLUZ
Lutein(ug/dL)	LBXLUT
M,p-Xylene (ug/cubic meter)	LBXZXY
Malathion diacid (ug/L)	URXMAL
Mandelic acid(ng/mL)	URXMAD
Manganese, urine (ug/L)	URXUMN
Margaric acid (C17:0) (umol/L)	LBXMRG
MCHC (g/dL)	LB2MC
Mefox oxidation product (nmol/L)	LBXSF6SI
Mercury, ethyl (ug/L)	LBXBGE
Mercury, inorganic (umol/L)	LBDIHGSI
Mercury, methyl (nmol/L)	LBDBGMSI
Mercury, urine (ug/L)	URXUHG
Methamidaphos (ug/L)	URXMMI
Methyl paraben (ng/mL)	URXMPB
Methylmalonic acid (umol/L)	LB2MMA
Methyltetrahydrofolate ng/ml	SSMET
MHNC (ng/mL)	URXMHNC
Mirex (pg/g)	LBCMIR
Molybdenum, urine (ug/L)	URXUMO
Mono-(2-ethyl)-hexyl phthalate (ng/mL)	URXMHP
Mono-(2-ethyl-5-hydroxyhexyl) phthalate (ng/mL)	URXMHH
Mono-(2-ethyl-5-oxohexl) phthalate (ng/mL)	URXMOH
Mono-(3-carboxypropyl) phthalate (ng/mL)	URXMC1
Mono(carboxynonyl) Phthalate (ng/mL)	URXCNP
Mono(carboxyoctyl) Phthalate (ng/mL)	URXCOP
Mono-2-ethyl-5-carboxypentyl phthalate (ng/mL)	URXECP
Mono2ethyl5carboxypentyl terephth (ug/L)	SSECPT
Mono2ethyl5hydroxyhexyl terephth (ug/L)	SSMHHT
Mono-2-hydroxy-iso-butyl phthalate (ng/mL)	URXHIBP
Mono-3-hydroxy-n-butyl phthalate (ng/mL)	URXMHBP
Mono-benzyl phthalate (ng/mL)	URXMZP
Mono-cyclohexyl phthalate (ng/mL)	URXMCP
Mono-ethyl phthalate (ng/mL)	URXMEP
Mono-isobutyl phthalate (ng/mL)	URXMIB
Mono-isononyl phthalate (ng/mL)	URXMNP
Monomethyl branched iso of PFOS (ug/L)	SSMPFOS
Mono-n-butyl phthalate (ng/mL)	URXMBP
Mono-n-methyl phthalate (ng/mL)	URXMNM
Mono-n-octyl phthalate (ng/mL)	URXMOP
Monooxoisononyl phthalate (ug/L)	SSMONP
Myristic acid (14:0) (umol/L)	LBXMR1
Myristic acid (micromol/L)	SSMR1_N
Myristoleic acid (14:1n-5) (umol/L)	LBXML1
N-Acetyl-S- (2-Carboxyethyl)-L-Cysteine(ng/mL)	URXCEM
N-Acetyl-S- (2-hydroxy-3-butenyl)-L-Cysteine (ng/mL)	URXMB2
N-Acetyl-S- (2-Hydroxyethyl)-L-Cysteine(ng/mL)	URXHEM
N-Acetyl-S- (2-hydroxypropyl)-L-Cysteine(ng/mL)	URXHP2
N-Acetyl-S- (3,4-Dihidroxybutyl)-L-Cysteine(ng/mL)	URXDHB
N-Acetyl-S- (3-Hydroxypropyl)-L-Cysteine(ng/mL)	URXHPM
N-Acetyl-S- (4-hydroxy-2-butenyl)-L-Cysteine (ng/mL)	URXMB3
N-Acetyl-S-(1,2-dichlorovinyl)-L-Cysteine (ng/mL)	URX1DC
N-Acetyl-S-(1-cyano-2-hydroxyethyl)-L-cysteine (CYHA) (ng/mL)	URXCYHA
N-Acetyl-S-(1-HydroxyMethyl)-2-Propenyl)-L-Cysteine(ng/mL)	URXMB1
N-Acetyl-S-(2,2-Dichlorovinyl)-L-Cysteine (ng/mL)	URX2DC
N-Acetyl-S-(2-carbamoyl-2-hydroxyethyl)-L-Cysteine(ng/mL)	URXGAM
N-Acetyl-S-(2-carbamoylethyl)-L-Cysteine(ng/mL)	URXAAM
N-acetyl-S-(2-cyanoethyl)-L-cysteine(ng/mL)	URXCYM
N-Acetyl-S-(2-hydroxy-3-methyl-3-butenyl)-L-cysteine + N-Acetyl-S-(2-hydroxy-2-methyl-3-butenyl)-L-cysteine (ng/mL)	URXIPM1
N-acetyl-s-(3-hydroxypropyl-1-methyl)-L-cysteine(ng/mL)	URXPMM
N-Acetyl-S-(4-hydroxy-2-methyl-2-butenyl)-L-cysteine (ng/mL)	URXIPM3
N-Acetyl-S-(benzyl)-L-Cysteine(ng/mL)	URXBMA
N-Acetyl-S-(dimethylphenyl)-L-Cysteine(ng/mL)	URXDPM
N-Acetyl-S-(N-methylcarbamoyl)-L-Cysteine(ng/mL)	URXAMC
N-Acetyl-S-(n-propyl)-L-Cysteine(ng/mL)	URXBPM
N-acetyl-s-(phenyl)-L-cysteine(ng/mL)	URXPMA
N-Acetyl-S-(phenyl-2-hydroxyethyl)-L-Cysteine(ng/mL)	URXPHE
N-acetyl-s-(trichlorovinyl)-L-cysteine(ng/mL)	URXTCV
N-Desmethylacetamiprid (ug/L)	SSAND
Nervonic acid (24:1n-9) (umol/L)	LBXNR1
Nickel, Urine (ug/L)	URXUNI
Nicosulfuron (ug/L)	URXNOS
Nicotine, urine (ng/mL)	URXNICT
Nicotine-1 N-oxide, urine (ng/mL)	URXNOXT
N'-Nitrosanabasine (NAB), urine (ng/mL)	URXNAB
N'-Nitrosanatabine (NAT), urine (ng/mL)	URXNAT
N-Nitrosodiethylamine (NDEA) (ng/L)	URXNDEA
N-Nitrosoethylmethylamine (NMEA) (ng/L)	URXNMEA
N-Nitrosomorpholine (NMOR) (ng/L)	URXNMOR
N'-Nitrosonornicotine (NNN), urine (ng/mL)	URXNNN
N-Nitrosopiperidine (NPIP) (ng/L)	URXNPIP
N-Nitrosopyrrolidine (NPYR) (ng/L)	URXNPYR
Norharman (pg/mL)	URXNHM
Nornicotine, urine (ng/mL)	URXNNCT
n-perfluorooctane sulfonic acid (n-PFOS) (ng/mL)	LBXNFOS
n-perfluorooctanoic acid (n-PFOA) (ng/mL)	LBXNFOA
o-Anisidine, urine (pg/mL)	URXANS
Octanaldehyde (ng/mL)	LBX8AL
O-Desmethylangolensin (O-DMA) (ng/mL)	URXDMA
Oleic acid (18:1n-9) (umol/L)	LBXOL1
O-methoate (ug/L)	URXOMO
opDDT (ng/g)	LBXODT
o-Tolualdehyde (ng/mL)	LBXTLAL
o-Toluidine, urine (pg/mL)	URXOTD
Oxychlordane (ng/g)	LBXOXY
o-Xylene (ug/cubic meter)	LBXZOX
Oxypyrimidine (ug/L)	URXDIZ
p,p'-dichlorodiphenyltrichlorethane (pg/g)	LBCPDT
Palmitic acid (16:0) (umol/L)	LBXPM1
Palmitoleic acid (16:1n-7) (umol/L)	LBXPL1
Paranitrophenol (ug/L)	URXPAR
PBDE 209 (pg/g)	LBCBR11
PCB 101 (ng/g)	LBC101
PCB 105 (ng/g)	LBC105
PCB 110 (ng/g)	LBC110
PCB 114 (ng/g)	LBC114
PCB 118 (ng/g)	LBC118
PCB 123 (ng/g)	LBC123
PCB 128 (ng/g)	LBC128
PCB 138 (ng/g)	LBC138
PCB 146 (ng/g)	LBC146
PCB 149 (ng/g)	LBC149
PCB 151 (ng/g)	LBC151
PCB 153 (ng/g)	LBC153
PCB 156 (ng/g)	LBC156
PCB 157 (ng/g)	LBC157
PCB 167 (ng/g)	LBC167
PCB 170 (ng/g)	LBC170
PCB 172 (ng/g)	LBC172
PCB 177 (ng/g)	LBC177
PCB 178 (ng/g)	LBC178
PCB 180 (ng/g)	LBC180
PCB 183 (ng/g)	LBC183
PCB 187 (ng/g)	LBC187
PCB 189 (ng/g)	LBC189
PCB 194 (ng/g)	LBC194
PCB 195 (ng/g)	LBC195
PCB 196 (ng/g)	LBC196
PCB 199 (ng/g)	LBC199
PCB 206 (ng/g)	LBC206
PCB 209 (ng/g)	LBC209
PCB 28 (ng/g)	LBC028
PCB 44 (ng/g)	LBC044
PCB 49 (ng/g)	LBC049
PCB 52 (ng/g)	LBC052
PCB 66 (ng/g)	LBC066
PCB 74 (ng/g)	LBC074
PCB 87 (ng/g)	LBC087
PCB 99 (ng/g)	LBC099
PCB101 (ng/g)	LBX101
PCB105 (ng/g)	LBX105
PCB110 (ng/g)	LBX110
PCB118 (ng/g)	LBX118
PCB128 (ng/g)	LBX128
PCB138 (ng/g)	LBX138
PCB146 (ng/g)	LBX146
PCB149 (ng/g)	LBX149
PCB151 (ng/g)	LBX151
PCB153 (ng/g)	LBX153
PCB156 (ng/g)	LBX156
PCB157 (ng/g)	LBX157
PCB167 (ng/g)	LBX167
PCB170 (ng/g)	LBX170
PCB172 (ng/g)	LBX172
PCB177 (ng/g)	LBX177
PCB178 (ng/g)	LBX178
PCB180 (ng/g)	LBX180
PCB183 (ng/g)	LBX183
PCB187 (ng/g)	LBX187
PCB189 (ng/g)	LBX189
PCB194 (ng/g)	LBX194
PCB195 (ng/g)	LBX195
PCB196 (ng/g)	LBX196
PCB199 (ng/g)	LBD199
PCB206 (ng/g)	LBX206
PCB209 (ng/g)	LBX209
PCB28 (ng/g)	LBX028
PCB44 (ng/g)	LBX044
PCB49 (ng/g)	LBX049
PCB52 (ng/g)	LBX052
PCB66 (ng/g)	LBX066
PCB74 (ng/g)	LBX074
PCB87 (ng/g)	LBX087
PCB99 (ng/g)	LBX099
Pefluorodecanoic acid (ng/mL)	SSPFDE
Pentadecanoic acid (C15:0) (nmol/L)	LBXPEN
Pentanaldehyde (ng/mL)	LBX5AL
Perfluorobutane sulfonic acid (ng/mL)	SSPFBS
Perfluorobutane sulfonic acid (ug/L)	LBXPFBS
Perfluorodecanoic acid (PFDeA) (ng/mL)	LBXPFDE
Perfluorododecanoic acid (PFDoA) (ng/mL)	LBXPFDO
Perfluoroheptane sulfonic acid (ng/mL)	SSFHPS
Perfluoroheptanoic acid (ng/mL)	SSPFHP
Perfluoroheptanoic acid (ug/L)	LBXPFHP
Perfluorohexane sulfonic acid (ng/mL)	SSPFHS
Perfluorohexane sulfonic acid (PFHxS) (ng/mL)	LBXPFHS
Perfluorohexanoic acid (ng/mL)	SSPFHA
Perfluoromethylheptane sulfonic acid isomers (Sm-PFOS) (ng/mL)	LBXMFOS
Perfluorononanoic acid (ng/mL)	SSPFNA
Perfluorononanoic acid (PFNA) (ng/mL)	LBXPFNA
Perfluorooctane sulfonamide (ng/mL)	SSPFSA
Perfluoroundecanoic acid (ng/mL)	SSPFUA
Perfluoroundecanoic acid (PFUA) (ng/mL)	LBXPFUA
Perflurobutanoic acid (ng/mL)	SSPFBA
Phenylglyoxylic acid(ng/mL)	URXPHG
Phosphorus (mg/dL)	LBDSPH
Phytoene(ug/dL)	LBXPHE
Phytofluene(ug/dL)	LBXPHF
Plasma glucose (mg/dL)	LB2GLU
Platinum, urine (ug/L)	URXUPT
Potassium (mmol/L)	LBXSKSI
ppDDE (ng/g)	LBXPDE
ppDDT (ng/g)	LBXPDT
p-Phenylenediamine (PPDA) (ng/mL)	URXPPDA
Propanaldehyde (ng/mL)	LBX3AL
Propyl paraben (ng/ml)	URXPPB
Propylenethio urea (ug/L)	URXPTU
Prostate specific antigen (PSA), free (ng/mL)	LBXP2
Protoporphyrin (ug/dL RBC)	LBXEPP
Pyridoxal 5'-phosphate (nmol/L)	LBXPLP
Retinyl palmitate (ug/dL)	LB2RPL
Retinyl Stearate (ug/dL)	LB2RST
Second albumin (ug/mL)	URXUMA2
Second albumin creatinine ratio (mg/g)	URDACT2
Second albumin, urine (mg/L)	URDUMA2S
Second creatinine (mg/dL)	URXUCR2
Second Creatinine, urine (umol/L)	URDUCR2S
Selenium (ng/mL)	LBXSEL
Serum Copper (ug/dL)	LBXSCU
Serum ferritin (ng/ml)	SSFER
Serum folate (ng/mL)	LBDFOL
Serum Selenium (ug/L)	LBXSSE
Serum total folate (ng/mL)	LBDFOT
Serum Zinc (ug/dL)	LBXSZN
Sodium (mmol/L)	LBXSNASI
Stearic acid (18:0) (umol/L)	LBXST1
Stearidonic acid (C18:4n-3) (umol/L)	LBXSD1
Strontium, urine (ug/L)	URXUSR
Surplus sera 2-(N-ethyl-perfluorooctane sulfonamido) acetate (EPAH) result (ng/ml)	SEPAH
Surplus sera 2-(N-methyl-perfluorooctane sulfonamido) acetate (MPAH) result (ng/ml)	SMPAH
Surplus sera perfluorodecanoate (PFDE) result (ng/ml)	SPFDE
Surplus sera perfluorododecanoate (PFDO) result (ng/ml)	SPFDO
Surplus sera perfluoroheptanoate (PFHP) result (ng/ml)	SPFHP
Surplus sera perfluorohexane sulfonate (PFHS) result (ng/ml)	SPFHS
Surplus sera perfluorononanoate (PFNA) result (ng/ml)	SPFNA
Surplus sera perfluorooctane sulfonamide (PFSA) result (ng/ml)	SPFSA
Surplus sera perfluorooctane sulfonate (PFOS) result (ng/ml)	SPFOS
Surplus sera perfluorooctanoate (PFOA) result (ng/ml)	SPFOA
Surplus sera perfluoroundecanoate (PFUA) result (ng/ml)	SPFUA
Testosterone (ng/mL)	SSTESTO
Testosterone total (ng/dL)	LBXTST
Tetrachloroethene (ug/cubic meter)	LBXZTE
Tetrahydrofolate (nmol/L)	LBXSF4SI
Thallium, urine (ug/L)	URXUTL
Thiacloprid (ug/L)	SSTHIA
Thyroxine (T4) (nmol/L)	LBDT4SI
Thyroxine (T4) (ug/dL)	LBXT4
Thyroxine, free (ng/dL)	LBXT4F
Thyroxine, total (T4) (ug/dL)	LBXTT4
Tin, urine (ug/L)	URXUSN
Toluene (ug/cubic meter)	LBXZTO
Total (cis- and trans-)Lycopene (ug/dL)	LBDTLY
total b-Carotene(ug/dL)	LBXBCC
Total Bilirubin (mg/dL)	LBXSTB
Total Calcium (mg/dL)	LBXSCA
Total Cholesterol (mg/dL)	LBXTC
Total Cotinine, urine (ng/mL)	URXCOTT
Total Folate ng/ml	SSFOLTOT
Total Hydroxycotinine, urine (ng/mL)	URXHCTT
total Lycopene(ug/dL)	LBXLCC
Trans 11-octadecenoic acid (umol/L)	LBXOD1
Trans 9-Hexadecenoic acid concentrt (umol/L)	LBXHDT
Trans 9-octadecenoic acid (umol/L)	LBXOD9
Trans,trans-9,12-Octadecadienoic acid (umol/L)	LBXOTT
Trans-3-(2,2-dichlorovinyl)-2,2-dimethylcyclopropane carboxylic acid (ug/L)	URXTCC
trans-b-carotene(ug/dL)	LBXBEC
trans-Lycopene (ug/dL)	LBXLYC
Trans-nonachlor (ng/g)	LBXTNA
Trichloroethene (ug/cubic meter)	LBXZTI
Tricosanoic acid (C23:0) (umol/L)	LBXTSA
Triglyceride (mg/dL)	LBXTR
Triiodothyronine (T3), free (pg/mL)	LBXT3F
Triiodothyronine (T3), total (ng/dL)	LBXTT3
Tungsten, urine (ng/mL).	URXUTU
Uranium, urinary (ug/L)	URXUUR
Uric acid (mg/dL)	LBXSUA
Urinary Arsenic acid (ug/L)	URXUAS5
Urinary arsenic, total (ug/L)	URXUAS
Urinary Arsenobetaine (ug/L)	URXUAB
Urinary Arsenocholine (ug/L)	URXUAC
Urinary arsenous acid (ug/L)	URXUAS3
Urinary Bisphenol A (ng/mL)	URXBPH
Urinary Dimethylarsonic acid (ug/L)	URXUDMA
Urinary Monomethylarsonic acid (ug/L)	URXUMMA
Urinary nitrate (ng/mL)	URXNO3
Urinary perchlorate (ng/mL)	URXUP8
Urinary Perchlorate (ug/L)	SSXUP8
Urinary thiocyanate (ng/mL)	URXSCN
Urinary Total NNAL (ng/mL)	URXNAL
Urinary Triclocarban (ng/mL)	URXTLC
Vitamin A (ug/dL)	LB2VIA
Vitamin B12(pg/mL)	LBDB12
Vitamin B6 (Pyridoxal 5'-phosphate) test results (nmol/L).	LBXVB6
Vitamin C (mg/dL)	LBXVIC
Vitamin D (nmol/L)	LBDVIDMS
Vitamin E (ug/dL)	LB2VIE
Zeaxanthin(ug/dL)	LBXZEA
