# Supplementary material for: CCDB: A database for exploring inter-chemical correlations in metabolomics and exposomics datasets
Source: Environ Int. Author manuscript; Available in PMC 2022 Jun 14. (PMC9195052; doi:10.1016/j.envint.2022.107240)
Supplement: 2 [file NIHMS1811040-supplement-2.xlsx]

## Sheet: Sheet1
Average detection frequency (%) →	87.5826	100	100	96.2885	100	89.7703	82.1826	81.6784	80.1868	83.5233	81.2832	73.908	94.4706	98.8058	60.6886	96.7818	72.207	98.813	63.4016	95.7745	92.8107	96.6681	100	96.761	88.0934	100	100	100	89.3029	91.6559	68.1636	74.5688	100	100	100
Histogram bin ↓ | % variables →	CDC-NHANES	IDSLCCDB00001	IDSLCCDB00002	IDSLCCDB00003	IDSLCCDB00004	IDSLCCDB00005	IDSLCCDB00006	ST002089	MTBLS136	MTBLS204	MTBLS205	MTBLS2295	ST000292	ST000919	ST000923	ST000954	ST001000	ST001081	ST001082	ST001171	ST001192	ST001212	ST001223	ST001231	ST001411	ST001412	ST001430	ST001515	ST001516	ST001517	ST001520	ST001639	ST001682	ST001705	ST001827
0.01	0	100	100	1.92308	100	1.28205	0	0	0.0606428	1.16279	0	0	0	78.4173	0.3663	49.0909	5.90909	80	0	10.4839	17.2222	67.591	100	14.4654	0.943396	100	100	100	0.502513	0.943396	1.81818	0.154083	100	100	100
0.02	0.480423	100	100	1.92308	100	2.5641	0	0.0888889	0.181928	1.16279	0	4.5977	3.92157	82.0144	2.5641	61.8182	24.7545	95	0	46.371	27.7111	70.9965	100	28.9308	1.79245	100	100	100	6.53266	6.60377	13.3333	0.154083	100	100	100
0.03	1.99617	100	100	5.76923	100	6.41026	0	0.266667	0.303214	2.32558	0.892857	8.04598	11.7647	85.6115	3.663	65.4545	27.7273	96.875	0.401606	63.7339	42.0889	72.6343	100	42.7673	2.83019	100	100	100	26.6533	9.43396	17.5758	0.154083	100	100	100
0.04	5.44203	100	100	19.2308	100	10.2564	0	0.444444	0.698605	3.48837	1.78571	10.3448	21.5686	88.4892	4.7619	70.9091	30	97.5	0.401606	74.2298	47.2222	75.6759	100	61.0063	6.32075	100	100	100	33.6784	17.9811	20.6061	0.154083	100	100	100
0.05	16.8649	100	100	100	100	18.6154	0	0.856889	1.13523	5.81395	1.78571	13.7931	39.2157	89.9281	5.49451	74.5455	31.8182	98.125	0.803213	79.0323	52.5333	77.8163	100	75.4717	9.43396	100	100	100	40.0603	30.2264	23.0303	0.154083	100	100	100
0.06	38.7779	100	100	100	100	26.9231	1.38889	1.06667	2.21953	9.30233	2.14286	16.092	52.9412	92.0863	6.22711	78.1818	33.1818	98.125	1.20482	82.3185	55.7778	78.8128	100	83.6478	18.8679	100	100	100	47.9397	41.0849	24.8485	0.46225	100	100	100
0.07	51.0282	100	100	100	100	38.4615	1.38889	2.22222	3.88599	12.7907	3.57143	18.3908	66.6667	93.5252	7.14286	80	34.5455	98.125	1.20482	84.6774	58	81.2132	100	89.9371	34.3396	100	100	100	52.7739	47.283	26.6667	0.616333	100	100	100
0.08	67.8431	100	100	100	100	44.8718	2.77778	3.37778	5.85324	16.2791	7.14286	19.5402	80.3922	94.964	7.87546	83.6364	36.3636	98.125	1.60643	87.0968	62.8667	82.8163	100	93.7107	47.7358	100	100	100	54.2714	56.7358	28.4848	1.09553	100	100	100
0.09	73.697	100	100	100	100	52.5641	5.27778	5.71378	10.2923	22.093	13.6071	21.8391	86.2745	95.6835	8.79121	83.6364	37.7273	98.125	2.00803	88.4032	67.2889	84.7487	100	95.5975	53.7736	100	100	100	56.2814	62.4906	29.697	1.38675	100	100	100
0.1	76.1457	100	100	100	100	57.6923	11.5278	9.97244	19.1364	26.7442	16.9643	24.1379	92.1569	96.4029	9.52381	87.2727	38.6364	98.125	2.40964	89.5161	71.6222	86.6291	100	96.8553	55.6604	100	100	100	59.8141	69.8113	31.5152	1.93683	100	100	100
0.11	78.0968	100	100	100	100	61.5385	25.6944	14.9689	24.7665	34.8837	23.2143	25.2874	96.0784	97.1223	10.6227	89.0909	40.2727	98.125	2.81124	89.9194	73.8889	87.7816	100	98.1132	57.5472	100	100	100	62.1608	71.6981	32.7273	2.46533	100	100	100
0.12	79.9059	100	100	100	100	65.3846	35.6944	21.5209	29.4724	38.3721	30.3571	27.5862	98.0392	97.1223	11.5385	90.9091	41.3636	98.125	3.61446	90.3226	77.2222	89.0815	100	98.7421	60.3774	100	100	100	65.5126	81.1321	34.5455	3.24499	100	100	100
0.13	81.4442	100	100	100	100	68.6667	44.4444	30.8764	35.248	41.8605	34.8214	29.8851	98.0392	97.8417	12.6374	92.7273	42.7273	98.125	4.41767	90.3226	79.2	90.052	100	98.7421	64.9057	100	100	100	66.3317	83.1321	35.7576	5.04777	100	100	100
0.14	82.1882	100	100	100	100	73.0769	48.6806	37.9671	41.0212	45.3488	40.4286	31.0345	100	98.5612	13.7363	94.5455	43.6364	98.125	5.22088	90.3226	82.2222	90.6672	100	99.3711	68.8679	100	100	100	68.6985	84.9057	36.9697	6.31741	100	100	100
0.15	82.8496	100	100	100	100	76.9231	52.6389	43.4524	46.8672	48.8372	47.3214	33.3333	100	98.5612	14.8352	94.5455	44.7455	98.125	6.4257	90.7258	83.5111	92.721	100	99.3711	70.7547	100	100	100	71.5477	85.8491	38.7879	8.45609	100	100	100
0.16	83.4213	100	100	100	100	79.4872	55.5556	46.96	49.7392	51.1628	51.7857	35.6322	100	98.5612	15.9341	96.3636	45.9091	98.125	7.22892	91.129	85	93.4575	100	99.3711	72.1698	100	100	100	74.3719	88.6792	40	13.5285	100	100	100
0.17	84.111	100	100	100	100	82.0513	57.7778	50.7164	52.3614	53.4884	54.4643	36.7816	100	99.2806	17.033	96.3636	46.8182	98.125	8.43373	91.5323	86.7111	94.0728	100	100	74.5283	100	100	100	75.2362	89.6226	41.2121	16.4869	100	100	100
0.18	84.8725	100	100	100	100	84.6154	61.1111	53.0613	54.5349	56.9767	57.8214	39.0805	100	99.2806	18.315	96.3636	47.7273	98.125	10.0402	91.9355	87.7778	94.4541	100	100	77.3585	100	100	100	77.5829	91.5094	42.4242	22.0971	100	100	100
0.19	85.3685	100	100	100	100	87.1795	64.3056	56.2453	56.6404	62.7907	58.9643	40.2299	100	99.2806	19.4139	98.1818	48.6364	98.125	11.245	92.5565	89.3556	94.766	100	100	80.1887	100	100	100	79.8995	92.4528	43.6364	30.5516	100	100	100
0.2	85.5398	100	100	100	100	88.4615	66.6667	58.9244	59.0588	67.4419	61.6071	42.5287	100	99.2806	20.696	98.1818	49.5455	98.125	12.8514	93.1452	90.4	95.3986	100	100	82.0755	100	100	100	81.407	93.3962	44.8485	34.9569	100	100	100
0.21	86.2069	100	100	100	100	89.7436	69.4444	60.8889	62.0861	70.9302	63.3929	43.6782	100	99.2806	21.7949	98.1818	50.4545	98.125	14.4578	93.9516	92	95.8406	100	100	83.9623	100	100	100	81.9095	94.3396	46.0606	38.3051	100	100	100
0.22	86.9676	100	100	100	100	91.0256	72.2222	63.5556	64.4027	76.7442	65.1786	45.977	100	99.2806	23.0769	98.1818	51.3636	98.125	16.4659	94.7581	92.7778	96.1872	100	100	85.7547	100	100	100	82.9146	94.3396	47.2727	42.886	100	100	100
0.23	87.5502	100	100	100	100	93.5897	73.6111	65.3333	65.9794	77.907	67.1071	47.1264	100	100	24.359	100	52.2727	98.125	18.4739	95.5645	93.8889	96.3605	100	100	87.7358	100	100	100	84.794	95.283	48.4848	46.4345	100	100	100
0.24	87.8887	100	100	100	100	93.5897	75	67.4542	67.8787	79.0698	70.9286	49.4253	100	100	25.8242	100	53.1818	98.125	20.8835	95.9677	95.5556	96.8198	100	100	88.6792	100	100	100	85.4271	96.2264	49.0909	50.5069	100	100	100
0.25	88.3216	100	100	100	100	94.8718	77.7778	69.4222	69.7392	80.2326	72.3214	51.7241	100	100	27.1062	100	54.0909	98.125	23.2932	96.7742	96.6667	97.0537	100	100	90.1887	100	100	100	85.9698	96.2264	50.303	54.2496	100	100	100
0.26	88.5705	100	100	100	100	96.1538	79.5139	72.0889	72.0437	82.5581	74.1071	52.8736	100	100	28.5714	100	55	98.125	25.7028	97.1774	97.2222	97.5737	100	100	91.5094	100	100	100	87.8141	97.1698	51.5152	57.2804	100	100	100
0.27	88.8149	100	100	100	100	97.4359	81.9444	75.0204	73.9454	83.7209	76.7857	54.023	100	100	30.0366	100	55.9091	98.175	28.1124	97.5806	97.7111	97.9203	100	100	92.4528	100	100	100	89.4472	97.4151	52.7273	62.8444	100	100	100
0.28	88.975	100	100	100	100	97.4359	83.3333	76.3556	76.5919	86.0465	78.5714	56.3218	100	100	31.3187	100	56.8182	98.75	30.5221	97.5806	97.7778	98.2409	100	100	93.3962	100	100	100	90.4523	98.1132	53.3333	65.5948	100	100	100
0.29	89.334	100	100	100	100	98.7179	84.7222	79.0222	78.4742	88.3721	81.1071	57.4713	100	100	32.7839	100	57.7273	98.75	32.9317	97.9839	98.3333	98.4402	100	100	93.3962	100	100	100	91.8392	98.1132	54.5455	67.7966	100	100	100
0.3	89.5457	100	100	100	100	98.7179	84.7222	100	80.7156	89.5349	83.1429	59.7701	100	100	34.4322	100	58.1818	98.75	35.743	97.9839	98.3333	98.6135	100	100	94.3396	100	100	100	91.9598	98.1132	55.7576	71.0586	100	100	100
0.31	89.7683	100	100	100	100	98.7179	86.1111	100	82.3651	90.6977	85.1786	60.9195	100	100	36.0806	100	59.5455	98.75	37.751	98.7903	98.5556	98.7868	100	100	95.283	100	100	100	93.4673	99.0566	56.3636	73.02	100	100	100
0.32	89.9468	100	100	100	100	100	87.5	100	82.8429	91.8605	86.6071	63.2184	100	100	37.5458	100	60.4545	98.75	40.5622	98.7903	98.8889	98.9601	100	100	95.283	100	100	100	93.9698	99.0566	57.5758	75.2897	100	100	100
0.33	90.07	100	100	100	100	100	88.8889	100	84.1722	93.0233	87.4643	64.3678	100	100	39.011	100	61.3636	98.75	42.9719	99.1935	98.8889	99.1334	100	100	96.2264	100	100	100	94.6935	99.0566	58.1818	78.1757	100	100	100
0.34	90.2397	100	100	100	100	100	90.2778	100	85.1255	93.0233	88.3929	66.6667	100	100	40.8425	100	62.2727	98.75	45.3815	99.1935	98.8889	99.3068	100	100	96.2264	100	100	100	95.4774	99.0566	59.3939	79.9692	100	100	100
0.35	90.3654	100	100	100	100	100	91.6667	100	86.7192	95.3488	90.1786	67.8161	100	100	42.4908	100	63.1818	98.75	47.7912	99.5968	99.4	99.3068	100	100	97.1698	100	100	100	95.9799	99.0566	60	81.6641	100	100	100
0.36	90.5379	100	100	100	100	100	92.7083	100	88.017	95.3488	91.0714	68.9655	100	100	44.3223	100	64.0909	98.75	50.2008	99.5968	99.4444	99.4801	100	100	97.6415	100	100	100	96.4824	100	61.2121	83.5131	100	100	100
0.37	90.6977	100	100	100	100	100	93.0556	100	88.5531	96.5116	92.0357	70.1149	100	100	45.9707	100	65	98.75	53.012	99.5968	99.4444	99.4801	100	100	98.1132	100	100	100	97.4874	100	61.8182	84.3267	100	100	100
0.38	90.9599	100	100	100	100	100	94.4444	100	89.8217	96.5116	92.8571	72.4138	100	100	47.619	100	65.9091	98.75	55.4217	99.5968	99.4444	99.6534	100	100	98.1132	100	100	100	97.9899	100	63.0303	85.8243	100	100	100
0.39	91.1215	100	100	100	100	100	94.4444	100	91.0249	97.6744	93.75	73.5632	100	100	49.2674	100	66.8182	98.75	57.4297	100	99.4444	99.6534	100	100	98.1132	100	100	100	97.9899	100	63.6364	87.3251	100	100	100
0.4	91.2666	100	100	100	100	100	95.8333	100	92.1189	97.6744	95.5357	74.7126	100	100	50.7326	100	67.2727	98.75	60.241	100	99.4444	99.6534	100	100	99.0566	100	100	100	98.4925	100	64.8485	88.4345	100	100	100
0.41	91.3882	100	100	100	100	100	97.2222	100	93.0018	97.6744	96.4286	75.8621	100	100	52.381	100	68.1818	99.375	62.249	100	99.4444	99.8267	100	100	99.0566	100	100	100	98.4925	100	65.4545	90.3544	100	100	100
0.42	91.545	100	100	100	100	100	97.2222	100	93.9018	97.6744	97.3214	78.1609	100	100	54.2125	100	69.0909	99.375	64.6586	100	99.4444	99.8267	100	100	99.0566	100	100	100	98.995	100	66.0606	91.5254	100	100	100
0.43	91.8028	100	100	100	100	100	97.2222	100	94.3772	98.8372	97.3214	79.3103	100	100	55.6777	100	70	99.375	66.6667	100	99.4444	99.8267	100	100	99.0566	100	100	100	98.995	100	67.2727	92.2435	100	100	100
0.44	91.9473	100	100	100	100	100	98.6111	100	94.7847	98.8372	98.2143	80.4598	100	100	57.326	100	70.9091	99.375	68.2731	100	99.4444	99.8267	100	100	99.0566	100	100	100	99.4975	100	67.8788	93.6487	100	100	100
0.45	92.1579	100	100	100	100	100	98.6111	100	95.5682	98.8372	99.1071	81.6092	100	100	59.1575	100	71.8182	99.375	70.6827	100	99.4444	99.8267	100	100	100	100	100	100	99.4975	100	68.4848	94.453	100	100	100
0.46	92.1904	100	100	100	100	100	98.6111	100	96.1552	98.8372	99.1071	82.7586	100	100	60.8059	100	72.7273	99.375	72.6908	100	99.4444	99.8267	100	100	100	100	100	100	99.4975	100	69.697	95.5316	100	100	100
0.47	92.3992	100	100	100	100	100	98.6111	100	96.7641	98.8372	99.1071	83.908	100	100	62.4542	100	73.1818	99.375	74.6988	100	99.4444	100	100	100	100	100	100	100	99.4975	100	70.303	96.1479	100	100	100
0.48	92.6316	100	100	100	100	100	100	100	97.0891	98.8372	99.1071	85.0575	100	100	64.1026	100	74.0909	99.375	76.3052	100	99.4444	100	100	100	100	100	100	100	100	100	70.9091	96.6102	100	100	100
0.49	92.8237	100	100	100	100	100	100	100	97.3924	98.8372	99.1071	86.2069	100	100	65.7509	100	75	99.375	77.9116	100	99.4444	100	100	100	100	100	100	100	100	100	72.1212	97.2327	100	100	100
0.5	92.9772	100	100	100	100	100	100	100	97.6349	100	99.1071	87.3563	100	100	67.2161	100	75.9091	99.375	79.5181	100	99.4444	100	100	100	100	100	100	100	100	100	72.7273	97.5347	100	100	100
0.51	93.1943	100	100	100	100	100	100	100	97.9381	100	100	88.5057	100	100	68.6813	100	76.3636	99.375	80.7229	100	99.4444	100	100	100	100	100	100	100	100	100	73.3333	97.9969	100	100	100
0.52	93.4842	100	100	100	100	100	100	100	98.171	100	100	89.6552	100	100	70.3297	100	77.2727	99.375	81.9277	100	99.4444	100	100	100	100	100	100	100	100	100	74.5455	98.151	100	100	100
0.53	93.8353	100	100	100	100	100	100	100	98.4645	100	100	89.6552	100	100	71.7949	100	77.7273	99.375	83.5341	100	99.4444	100	100	100	100	100	100	100	100	100	75.1515	98.6133	100	100	100
0.54	94.1267	100	100	100	100	100	100	100	98.7871	100	100	90.8046	100	100	73.2601	100	78.6364	99.375	84.739	100	99.4444	100	100	100	100	100	100	100	100	100	75.7576	98.7673	100	100	100
0.55	94.4711	100	100	100	100	100	100	100	98.9909	100	100	91.954	100	100	74.5421	100	79.5455	99.375	85.9438	100	99.4444	100	100	100	100	100	100	100	100	100	76.9697	99.0755	100	100	100
0.56	94.5823	100	100	100	100	100	100	100	99.0904	100	100	91.954	100	100	76.0073	100	80	99.375	87.1486	100	99.6667	100	100	100	100	100	100	100	100	100	77.5758	99.2296	100	100	100
0.57	94.9337	100	100	100	100	100	100	100	99.2116	100	100	93.1034	100	100	77.4725	100	80.9091	99.375	88.3534	100	100	100	100	100	100	100	100	100	100	100	78.1818	99.3837	100	100	100
0.58	95.2178	100	100	100	100	100	100	100	99.2723	100	100	94.2529	100	100	78.7546	100	81.3636	99.375	89.5582	100	100	100	100	100	100	100	100	100	100	100	79.3939	99.5378	100	100	100
0.59	95.4311	100	100	100	100	100	100	100	99.3936	100	100	94.2529	100	100	80.0366	100	82.2727	99.375	90.3614	100	100	100	100	100	100	100	100	100	100	100	80	99.5378	100	100	100
0.6	95.5961	100	100	100	100	100	100	100	99.4542	100	100	95.4023	100	100	81.1355	100	82.7273	99.375	91.5663	100	100	100	100	100	100	100	100	100	100	100	80.6061	99.6918	100	100	100
0.61	95.6909	100	100	100	100	100	100	100	99.5149	100	100	95.4023	100	100	82.2344	100	83.6364	99.375	92.3695	100	100	100	100	100	100	100	100	100	100	100	81.8182	99.6918	100	100	100
0.62	95.7499	100	100	100	100	100	100	100	99.5901	100	100	96.5517	100	100	83.3333	100	84.5455	99.375	93.1727	100	100	100	100	100	100	100	100	100	100	100	82.4242	99.6918	100	100	100
0.63	95.8672	100	100	100	100	100	100	100	99.6361	100	100	96.5517	100	100	84.4322	100	85	99.375	93.9759	100	100	100	100	100	100	100	100	100	100	100	83.0303	99.8459	100	100	100
0.64	95.9522	100	100	100	100	100	100	100	99.6968	100	100	96.5517	100	100	85.5311	100	85.9091	99.375	94.7791	100	100	100	100	100	100	100	100	100	100	100	84.2424	99.8459	100	100	100
0.65	96.1367	100	100	100	100	100	100	100	99.7574	100	100	97.7011	100	100	86.4469	100	86.3636	99.375	95.5823	100	100	100	100	100	100	100	100	100	100	100	84.8485	99.8459	100	100	100
0.66	96.3116	100	100	100	100	100	100	100	99.7938	100	100	97.7011	100	100	87.3626	100	86.8182	99.375	95.9839	100	100	100	100	100	100	100	100	100	100	100	85.4545	99.8459	100	100	100
0.67	96.5305	100	100	100	100	100	100	100	99.8181	100	100	97.7011	100	100	88.4615	100	87.7273	99.375	96.7871	100	100	100	100	100	100	100	100	100	100	100	86.0606	99.8459	100	100	100
0.68	96.5883	100	100	100	100	100	100	100	99.8787	100	100	98.8506	100	100	89.1941	100	88.1818	99.375	97.1888	100	100	100	100	100	100	100	100	100	100	100	86.6667	99.8459	100	100	100
0.69	96.668	100	100	100	100	100	100	100	99.8787	100	100	98.8506	100	100	90.1099	100	88.6364	99.375	97.5904	100	100	100	100	100	100	100	100	100	100	100	87.2727	99.8459	100	100	100
0.7	96.6992	100	100	100	100	100	100	100	99.8787	100	100	98.8506	100	100	90.8425	100	89.5455	99.375	97.992	100	100	100	100	100	100	100	100	100	100	100	87.8788	99.8459	100	100	100
0.71	96.8104	100	100	100	100	100	100	100	99.9394	100	100	98.8506	100	100	91.5751	100	90	99.375	97.992	100	100	100	100	100	100	100	100	100	100	100	88.4848	99.8459	100	100	100
0.72	96.9943	100	100	100	100	100	100	100	99.9394	100	100	98.8506	100	100	92.3077	100	90.4545	99.375	97.992	100	100	100	100	100	100	100	100	100	100	100	89.0909	99.8459	100	100	100
0.73	97.1835	100	100	100	100	100	100	100	99.9394	100	100	98.8506	100	100	92.8571	100	91.3636	99.375	98.3936	100	100	100	100	100	100	100	100	100	100	100	89.697	99.8459	100	100	100
0.74	97.4983	100	100	100	100	100	100	100	99.9394	100	100	100	100	100	93.5897	100	91.8182	99.375	98.3936	100	100	100	100	100	100	100	100	100	100	100	90.303	100	100	100	100
0.75	97.7358	100	100	100	100	100	100	100	99.9394	100	100	100	100	100	94.1392	100	92.2909	99.375	98.7952	100	100	100	100	100	100	100	100	100	100	100	90.9091	100	100	100	100
0.76	98.5481	100	100	100	100	100	100	100	100	100	100	100	100	100	94.6886	100	93.1818	99.375	98.7952	100	100	100	100	100	100	100	100	100	100	100	90.9091	100	100	100	100
0.77	98.9228	100	100	100	100	100	100	100	100	100	100	100	100	100	95.2381	100	93.6364	99.375	99.1968	100	100	100	100	100	100	100	100	100	100	100	91.5152	100	100	100	100
0.78	99.274	100	100	100	100	100	100	100	100	100	100	100	100	100	95.7875	100	94.0909	99.375	99.1968	100	100	100	100	100	100	100	100	100	100	100	92.1212	100	100	100	100
0.79	99.5951	100	100	100	100	100	100	100	100	100	100	100	100	100	96.1538	100	95	99.375	99.5984	100	100	100	100	100	100	100	100	100	100	100	92.1212	100	100	100	100
0.8	99.6479	100	100	100	100	100	100	100	100	100	100	100	100	100	96.7033	100	95.4545	99.375	99.5984	100	100	100	100	100	100	100	100	100	100	100	92.7273	100	100	100	100
0.81	99.8948	100	100	100	100	100	100	100	100	100	100	100	100	100	97.0696	100	95.9091	99.375	99.5984	100	100	100	100	100	100	100	100	100	100	100	92.7273	100	100	100	100
0.82	100	100	100	100	100	100	100	100	100	100	100	100	100	100	97.4359	100	96.3636	99.375	100	100	100	100	100	100	100	100	100	100	100	100	92.7273	100	100	100	100
0.83	100	100	100	100	100	100	100	100	100	100	100	100	100	100	97.619	100	96.8182	99.375	100	100	100	100	100	100	100	100	100	100	100	100	93.3333	100	100	100	100
0.84	100	100	100	100	100	100	100	100	100	100	100	100	100	100	97.9853	100	97.2727	99.375	100	100	100	100	100	100	100	100	100	100	100	100	93.3333	100	100	100	100
0.85	100	100	100	100	100	100	100	100	100	100	100	100	100	100	98.3516	100	97.7273	99.375	100	100	100	100	100	100	100	100	100	100	100	100	93.3333	100	100	100	100
0.86	100	100	100	100	100	100	100	100	100	100	100	100	100	100	98.5348	100	98.1818	99.375	100	100	100	100	100	100	100	100	100	100	100	100	93.3333	100	100	100	100
0.87	100	100	100	100	100	100	100	100	100	100	100	100	100	100	98.9011	100	98.1818	100	100	100	100	100	100	100	100	100	100	100	100	100	93.3333	100	100	100	100
0.88	100	100	100	100	100	100	100	100	100	100	100	100	100	100	99.0842	100	98.6364	100	100	100	100	100	100	100	100	100	100	100	100	100	93.3333	100	100	100	100
0.89	100	100	100	100	100	100	100	100	100	100	100	100	100	100	99.2674	100	99.0909	100	100	100	100	100	100	100	100	100	100	100	100	100	93.3333	100	100	100	100
0.9	100	100	100	100	100	100	100	100	100	100	100	100	100	100	99.4505	100	99.0909	100	100	100	100	100	100	100	100	100	100	100	100	100	93.3333	100	100	100	100
0.91	100	100	100	100	100	100	100	100	100	100	100	100	100	100	99.4505	100	99.5455	100	100	100	100	100	100	100	100	100	100	100	100	100	93.3333	100	100	100	100
0.92	100	100	100	100	100	100	100	100	100	100	100	100	100	100	99.6337	100	99.5455	100	100	100	100	100	100	100	100	100	100	100	100	100	93.9394	100	100	100	100
0.93	100	100	100	100	100	100	100	100	100	100	100	100	100	100	99.8168	100	100	100	100	100	100	100	100	100	100	100	100	100	100	100	93.9394	100	100	100	100
0.94	100	100	100	100	100	100	100	100	100	100	100	100	100	100	99.8168	100	100	100	100	100	100	100	100	100	100	100	100	100	100	100	93.9394	100	100	100	100
0.95	100	100	100	100	100	100	100	100	100	100	100	100	100	100	100	100	100	100	100	100	100	100	100	100	100	100	100	100	100	100	93.9394	100	100	100	100
0.96	100	100	100	100	100	100	100	100	100	100	100	100	100	100	100	100	100	100	100	100	100	100	100	100	100	100	100	100	100	100	93.9394	100	100	100	100
0.97	100	100	100	100	100	100	100	100	100	100	100	100	100	100	100	100	100	100	100	100	100	100	100	100	100	100	100	100	100	100	93.9394	100	100	100	100
0.98	100	100	100	100	100	100	100	100	100	100	100	100	100	100	100	100	100	100	100	100	100	100	100	100	100	100	100	100	100	100	93.9394	100	100	100	100
0.99	100	100	100	100	100	100	100	100	100	100	100	100	100	100	100	100	100	100	100	100	100	100	100	100	100	100	100	100	100	100	94.5455	100	100	100	100
1	100	100	100	100	100	100	100	100	100	100	100	100	100	100	100	100	100	100	100	100	100	100	100	100	100	100	100	100	100	100	95.1515	100	100	100	100
