# Supplementary material for: CCDB: A database for exploring inter-chemical correlations in metabolomics and exposomics datasets
Source: Environ Int. Author manuscript; Available in PMC 2022 Jun 14. (PMC9195052; doi:10.1016/j.envint.2022.107240)
Supplement: 3 [file NIHMS1811040-supplement-3.xlsx]

## Sheet: studies
Table S3: IDSL.DDB Studies
S.No	Accession ID	Database	CCDB Entry	Google DataSet Search	Title	Number of Samples	Number of Peaks	Specimen	Organization	Annotated Peaks	Unannotated Peaks	RP POS	RP NEG	HILIC POS	HILIC NEG
1	ST000923	Metabolomics WorkBench	ST000923	ST000923	Longitudinal Metabolomics of the Human Microbiome in Inflammatory Bowel Disease	546	81867	Stool	Broad Institute of MIT and Harvard	Yes	Yes	YES	YES	YES	YES
2	ST001000	Metabolomics WorkBench	ST001000	ST001000	Gut microbiome structure and metabolic activity in inflammatory bowel disease	220	8847	Stool	Broad Institute of MIT and Harvard	Yes	Yes	YES	YES	YES	YES
3	ST001192	Metabolomics WorkBench	ST001192	ST001192	A library of human gut bacterial isolates paired with longitudinal multiomics data enables mechanistic microbiome research	180	54402	Stool	Broad Institute of MIT and Harvard	Yes	Yes	YES	YES	YES	YES
4	ST001520	Metabolomics WorkBench	ST001520	ST001520	Stool unknowns profiled using hybrid nontargeted methods (part-II)	166	54014	Stool	Broad Institute of MIT and Harvard	Yes	Yes	YES	YES	YES	YES
5	NHANES	CDC-NHANES	NHANES	NHANES	National Health and Nutrition Examination Survey - USA	107,258 (SEQN IDs)	607	Blood/Urine	CDC, USA
6	ST001223	Metabolomics WorkBench	ST001223	ST001223	Host Metabolic Response in Early Lyme Disease	518	2193	Blood	Colorado State University	No		Yes		Yes	Yes
7	ST001081	Metabolomics WorkBench	ST001081	ST001081	Combined NMR and MS Analysis of PC patient serum (part-I)	168	459	Blood	Georgia Institute of Technology (Fernandez Lab)	No		Yes	Yes
8	ST001082	Metabolomics WorkBench	ST001082	ST001082	Combined NMR and MS Analysis of PC patien serum (part-II)	265	24928	Blood	Georgia Institute of Technology (Fernandez Lab)	No				Yes	Yes
9	ST001682	Metabolomics WorkBench	ST001682	ST001682	Untargeted urine LC-HRMS metabolomics profiling for bladder cancer binary outcome classification	311	982	Urine	Lomonosov MSU	No		Yes
10	MTBLS136	EBI MetaboLights	MTBLS136	MTBLS136	Serum metabolomic profiles associated with postmenopausal hormone use	1336	1385	Blood	Metabolon Inc	Yes	No
11	MTBLS204	EBI MetaboLights	MTBLS204	MTBLS204	Metabolomics analysis of human acute graft-versus-host disease reveals changes in host and microbiota-derived metabolites	86	801	Blood	Metabolon Inc	Yes	No
12	MTBLS205	EBI MetaboLights	MTBLS205	MTBLS205	Metabolomics analysis of human acute graft-versus-host disease reveals changes in host and microbiota-derived metabolites	112	929	Blood	Metabolon Inc	Yes	No
13	ST001516	Metabolomics WorkBench	ST001516	ST001516	Identification of distinct metabolic perturbations and associated immunomodulatory events during intra-erythrocytic development stage of pediatric Plasmodium falciparum malaria	199	668	Blood	Metabolon Inc	Yes	No
14	ST001517	Metabolomics WorkBench	ST001517	ST001517	Identification of distinct metabolic perturbations and associated immunomodulatory events during intra-erythrocytic development stage of pediatric Plasmodium falciparum malaria	106	652	Blood	Metabolon Inc	Yes	No
15	ST001639	Metabolomics WorkBench	ST001639	ST001639	Plasma Metabolomic signatures of COPD in a SPIROMICS cohort	649	1174	Blood	Metabolon Inc	Yes	No
16	ST001212	Metabolomics WorkBench	ST001212	ST001212	Fish-oil supplementation in pregnancy, child metabolomics and asthma risk	577	656	Blood	Metabolon Inc	Yes	No
17	ST001827	Metabolomics WorkBench	ST001827	ST001827	The pregnancy metabolome from a multi-ethnic pregnancy cohort	410	1110	Blood	Metabolon Inc
18	IDSLCCDB00001	PMC - open access	IDSLCCDB00001		Plasma and Fecal Metabolite Profiles in Autism Spectrum Disorder	222	1611	Blood	Metabolon Inc	Yes
19	IDSLCCDB00002	PMC - open access	IDSLCCDB00002		Potential role of indolelactate and butyrate in multiple sclerosis revealed by integrated microbiome-metabolome analysis	180	517	Blood	Metabolon Inc	Yes
20	IDSLCCDB00003	PMC - open access	IDSLCCDB00003		Comprehensive Circulatory Metabolomics in ME/CFS Reveals Disrupted Metabolism of Acyl Lipids and Steroids	52	1790	Blood	Metabolon Inc	Yes
21	IDSLCCDB00004	PMC - open access	IDSLCCDB00004		Plasma Metabolomic Profiling in Patients with Rheumatoid Arthritis Identifies Biochemical Features Indicative of Quantitative Disease Activity	128	686	Blood	Metabolon Inc	Yes
22	IDSLCCDB00005	PMC - open access	IDSLCCDB00005		Alterations in Polyamine Metabolism in Patients With Lymphangioleiomyomatosis and Tuberous Sclerosis Complex 2-Deficient Cells	78	1989	Blood	Metabolon Inc	Yes
23	IDSLCCDB00006	PMC - open access	IDSLCCDB00006		Metabolic perturbation associated with COVID-19 disease severity and SARS-CoV-2 replication	72	1086	Blood	Metabolon Inc	Yes
24	ST002089	Metabolomics WorkBench	ST002089	ST002089	Plasma metabolomic signatures of COPD: A metabolomic severity score for airflow obstruction and emphysema.	1120	1394	Blood	Metabolon Inc	Yes
25	ST001411	Metabolomics WorkBench	ST001411	ST001411	Plasma metabolites of lipid metabolism associate with diabetic polyneuropathy in a cohort with screen-tested type 2 diabetes: ADDITION-Denmark	106	991	Blood	Metabolon Inc	Yes
26	ST001412	Metabolomics WorkBench	ST001412	ST001412	Metabolomics study in Plasma of Obese Patients with Neuropathy Identifies Potential Metabolomics Signatures	131	842	Blood	Metabolon Inc	Yes
27	ST001515	Metabolomics WorkBench	ST001515	ST001515	A Metabolomic Signature of Glucagon Action in Healthy Individuals with Overweight/Obesity Humans	187	649	Blood	AdventHealth Orlando	Yes
28	ST001171	Metabolomics WorkBench	ST001171	ST001171	Metabolomics of World Trade Center Exposed New York City Firefighters	248	2504	Blood	New York University	No		Yes
29	ST001430	Metabolomics WorkBench	ST001430	ST001430	Metabolic dynamics and prediction og gestational ange and time to delivery in pregant women	781	9651	Blood	Stanford University (Snyder lab)	No	Yes	YES	YES
30	ST001705	Metabolomics WorkBench	ST001705	ST001705	Machine learning-enabled renal cell carcinoma status prediction using multi-platform urine-based metabolomics (part-I)	256	7097	Urine	University of Georgia (Edison Lab)	No	Yes			YES	YES
31	ST000292	Metabolomics WorkBench	ST000292	ST000292	LC-MS Based Approaches to Investigate Metabolomic Differences in the Plasma of Young Women after Drinking Cranberry Juice or Apple Juice	51	3395	Blood	UoF (SECIM)	Yes	Yes	YES	YES
32	ST000919	Metabolomics WorkBench	ST000919	ST000919	Investigating Eicosanoids Implications on the Blood Pressure Response to Thiazide Diuretics	140	10322	Blood	UoF (SECIM)	Yes	Yes	YES	YES
33	ST000954	Metabolomics WorkBench	ST000954	ST000954	Explore Metabolites and Pathways Associated Increased Airway Hyperresponsiveness in Asthma	55	7930	Blood	UoF (SECIM)	Yes	Yes	YES	YES
34	ST001231	Metabolomics WorkBench	ST001231	ST001231	Plasma untargeted metabolomics study of pulmonary tuberculosis	159	17146	Blood	Zhengjiang University	No		Yes	Yes
35	MTBLS2295	EBI MetaboLights	MTBLS2295	MTBLS2295	High-Precision Automated Workflow for Urinary Untargeted Metabolomic Epidemiology	87	655	Urine	Karolinska University Hospital, Stockholm	Yes				YES	YES
